# Supplementary material for: Oral Primo-Colonizing Bacteria Modulate Inflammation and Gene Expression in Bronchial Epithelial Cells
Source: Microorganisms. 2020 Jul 22;8(8):1094. doi: 10.3390/microorganisms8081094 (PMC7464694; doi:10.3390/microorganisms8081094)
Supplement: Supplementary file 1 [file microorganisms-08-01094-s001.zip]

Archive with 19 entries (16 files):
- Supplemental Figures Mathieu Elliot et al., 2020/
- Supplemental Figures Mathieu Elliot et al., 2020/.DS_Store
- __MACOSX/
- __MACOSX/Supplemental Figures Mathieu Elliot et al., 2020/
- __MACOSX/Supplemental Figures Mathieu Elliot et al., 2020/._.DS_Store
- Supplemental Figures Mathieu Elliot et al., 2020/Supplemental Table S1.tif
- __MACOSX/Supplemental Figures Mathieu Elliot et al., 2020/._Supplemental Table S1.tif
- Supplemental Figures Mathieu Elliot et al., 2020/Figure S1 (cont. 3).tif
- __MACOSX/Supplemental Figures Mathieu Elliot et al., 2020/._Figure S1 (cont. 3).tif
- Supplemental Figures Mathieu Elliot et al., 2020/Figure S1 (cont. 2).tif
- __MACOSX/Supplemental Figures Mathieu Elliot et al., 2020/._Figure S1 (cont. 2).tif
- Supplemental Figures Mathieu Elliot et al., 2020/Figure S1 (cont. 1).tif
- __MACOSX/Supplemental Figures Mathieu Elliot et al., 2020/._Figure S1 (cont. 1).tif
- Supplemental Figures Mathieu Elliot et al., 2020/Figure S2.tif
- __MACOSX/Supplemental Figures Mathieu Elliot et al., 2020/._Figure S2.tif
- Supplemental Figures Mathieu Elliot et al., 2020/Figure S1.tif
- __MACOSX/Supplemental Figures Mathieu Elliot et al., 2020/._Figure S1.tif
- Supplemental Figures Mathieu Elliot et al., 2020/Supplemental Figures.pptx
- __MACOSX/Supplemental Figures Mathieu Elliot et al., 2020/._Supplemental Figures.pptx
